# Supplementary material for: A scoping review of the use of behavioral theories in health professionals’ continuing professional development research
Source: BMC Med Educ. 2025 Dec 29;25:1721. doi: 10.1186/s12909-025-08276-3 (PMC12752388; doi:10.1186/s12909-025-08276-3)
Supplement: Supplementary file 1 — Supplementary Material 1. [file 12909_2025_8276_MOESM1_ESM.xlsx]

## Sheet: Sheet1
No.	Study	Study (authors/year)	Country	Aim	Study Design	Setting	Participants	No. of Participants	Theory Used	Rationale Given	How Theory Was Used	Benefit of Using Theory as Reported by The Authors	Key Findings From The Abstract	Key Findings in Relation to Theory (Domain & Construct)	Proposed Use of Key Findings	Conclusion
1	A Longitudinal Approach to Changes in the Motivation of Dutch Pharmacists in the Current Continuing Education System	(year: 2018) Sharon L. Tjin A Tsoi, Anthonius de Boer,Gerda Croiset, Rashmi A. Kusurkar, Andries S. Koster	Netherlands	To explore the changes in motivation of Dutch pharmacists for Continuing Education (CE) in the Dutch CE system.	prospective longitudinal study	Netherlands Centre for Post-Academic Education in Pharmacy	Dutch pharmacists who participated in face-to-face CE activities organized by the Netherlands Centre for Post-Academic Education in Pharmacy.	72	Self-Determination Theory of motivation	An effective CE/CPD model requires pharmacists to have self-regulation skills and to spend time and effort in continuing to update their knowledge. As motivation seems to affect all stages of self-regulated learning, an effective CE/CPD model needs to stimulate and foster the Autonomous Motivation (AM) of pharmacists.	This study used AMS which is based on SDT and has been used in different context (e.g., secondary schools & universities). A Dutch version of the AMS was translated and constructed, following the steps specified by the adaptation guidelines for questionnaires.	SDT helps in stimulating conceptual understanding, persistence and good professional performance.	Controlled Motivation had increased and Relative Autonomous Motivation of Dutch pharmacists had decreased. Traineeship was the only demographic factor with a significant influence on the change in motivation. No subgroups with different trajectories could be identified.	Autonomous Motivation (AM) and Controlled Motivation (CM), both increased from mean 3.35 (SD 0.55) and 1.87 (0.64) at T0 to 3.45 (0.65) and 2.23 (0.81) at T2, respectively. While, RAM decreased from 4.33 (1.84) at T0 to 3.63 (1.92) at T2 (undesirable). Among the demographic factors, only traineeship (pharmacists who have been in training for the past two years) significantly influenced RAM (p0.02…	Self-determined motivation of pharmacists to participate in CE activities is decreasing. Because traditional CE does not seem to meet professional development needs adequately, Based on SDT and the findings in this study, using an autonomy-supportive educational approach to develop self-regulated lifelong learning is a viable solution. This can be achieved by fulfilling the three basic psychologi…	In conclusion, this study’s results showed that pharmacists’ RAM significantly decreased (slope - 0.38;p0.002), mostly because CM increased steeply (slope 0.20;p<0.001) over time in the current CE system. No statistically significant subgroups could be found based on differences in RAM development.
2	Continuing professional education of Iranian healthcare professionals in shared decision-making: lessons learned	(year: 2021) Samira Abbasgholizadeh Rahimi, Charo Rodriguez, Jordie Croteau, Alireza Sadeghpour, Amir-Mohammad Navali, and France Légaré	Iran	We sought to assess healthcare professionals’ acceptance of and satisfaction with a shared decision making (SDM) educational workshop, its impact on their intention to use SDM, and their perceived facilitators and barriers to the implementation of SDM in clinical settings in Iran.	observational study design with quantitative methods.	Tabriz University of Medical Sciences, East Azerbaijan, Tabriz, Iran	Healthcare professionals affiliated with the Tabriz University of Medical Sciences	41 participated	Theoretical Domains Framework	Assessing the impact of the workshop, i.e. to evaluate whether healthcare professionals were likely to implement what they learned.	Formed a questionnaire based on TDF adapted from previous work in the field. This questionnaire is based on constructs (i.e. intention, social influences, beliefs about capabilities, moral norm, and beliefs about consequences) and scored on a 7-point Likert scale, except for one question which is scored on a 5-point percentage scale.	Measuring the impact of the workshop, i.e. to evaluate whether healthcare professionals were likely to implement what they learned.	Participants’ mean age was 37.51 ± 8.64 years with 8.09 ± 7.8 years of clinical experience. Prior to the workshop, their familiarity with SDM was 3.10 ± 2.82 out of 9. After the workshop, their belief that practicing SDM would be beneficial and useful (beliefs about consequences) (beta = 0.67, 95% CI 0.27, 1.06) and beliefs about capability of using SDM (beta = 0.32, 95% CI -0.08, 0.72) had the s…	All of the participants completed questionnaire 1. The level of intention for practicing SDM among healthcare professionals was high (5.51 ± 1.35 out of 7). Participants believed the consequences of practicing SDM would be very beneficial and useful (beliefs about consequences) (5.71 ± 1.14 out of 7); they also believed practicing SDM would be highly acceptable and in accordance with Iranian mora…	Strategies such as increasing healthcare professionals’ knowledge about SDM and showing them its benefits and usefulness could facilitate its implementation in Iran. This could be done through seminars, online training, and other types of educational activities. Further, using examples from inside the country could not only reassure healthcare professionals’ about the feasibility of performing SD…	Participants found that the workshop was a good way to learn SDM, and that they would be able to use what they had learned in their clinical practice. Participants’ intention to practice SDM was high following the workshop, and the belief that practicing SDM would be beneficial and useful (beliefs about consequences) had the strongest influence on their intention to practice SDM.
3	Dentists’ intentions to manage drug users: Role of theory of planned behaviour and continuing education	(year:2019) Maha El Tantawi, AlBandary H. AlJameel, Sarah Fita, Basma AlSahan, Fatimah Alsuwaiyan, Omar El Meligy	Saudi Arabia	To assess dentists’ intention to manage drug users (DUs) and to evaluate the role of the theory of planned behavior (TPB) and continuing education (CE) in explaining this intention.	Cross‐sectional study	Three major Saudi cities (Riyadh, Makkah and Eastern)	Dentists practicing in Saudi Arabia. Most (69.2%) of which are concentrated in three regions: Riyadh, Makkah and Eastern	The response rate was 255/354 (72%)	Theory of planned behavior (TPB)	According to TPB, intention is influenced by attitudes, perceived norms, and perceived control. Therefore, understanding these factors can help health professionals improve their attitudes towards drug users and provide better care. TPB was used to explain healthcare personnel behaviors such as an intention to use clinical guidelines, willingness to accept new systems or equipment in their work e…	The questionnaire included five sections, (a) personal and professional background including whether they received CE to manage DUs, (b) attitude towards DUs, (c) perceived norms, (d) perceived control and (e) dentests’ intention to manage DUs. The sections about the TPB domains asked respondents to indicate how much they agreed on a scale from 1 (disagree) to 7 (agree) with some statements.	TPB was the 2nd most frequently used theory amongst 82 theories which the authors attributed to stronger evidence basis of the theory. In addition, TPB presents a framework to explain dentists’ intention to manage the needs of drug users (DUs)	Response rate = 72% (255/354), mean (SD) age = 35.2 (11.9). The mean (SD) for positive intention to manage DUs = 5.34 (1.37), negative attitude = 4.03 (1.10), positively perceived norms = 5.78 (1.06) and perception of no control = 4.45 (1.08). Only 9% received CE to manage DUs. Positive intention was associated with perception of positive norms (B = 0.73, 95% CI = 0.59, 0.87) and perception of no…	The highest scores for negative attitude were for the belief that DUs were unpredictable (mean = 5.1), aggressive (mean = 4.5) and responsible for their problem (mean = 4.3). Cronbach's alpha of the nine attitude items was 0.68. The mean (SD) attitude score = 4.03 (1.10). The highest score of perceived norms was the belief that everybody deserves treatment (mean = 6.5) that early detection of sub…	Our findings have implications for designing healthcare services that accommodate the needs of DUs. If the system gives a clear message that DUs have the same rights as other patients and dentists are empowered through training and established policies, the negative attitude adopted by some dentists will be less likely to get in the way of providing care to DUs. There is a need to assess the exis…	In major Saudi cities, dentists’ intention to manage DUs was positive and was explained by TPB components: perception of norms and perception of control. Modified and targeted CE is needed to address this problem.
4	Engagement with continuing professional development (CPD): can the theory of planned behaviour be used to describe pharmacists’ attitudes?	(year: 2012) D. James and R. Miles	UK	This study aimed to explore whether Pharmacists’ attitudes towards CPD can be described using the TPB.	Semi-structured interview	UK	Pharmacists	11	Theory of Planned Behaviour (TPB)	Theory of Planned Behaviour (TPB) is a psychological theory to describe the likelihood of a specific behaviour being carried out. It is linked to the individual’s intention to perform a behaviour, based on their own beliefs and the beliefs of others (subjective norms) and has been used to predict various health related behaviours.	Semi-structured interview schedule was designed, based on the three key components of the TPB, namely (1) attitudes towards CPD, (2) attitudes of others towards CPD and (3) perceived behavioural control (i.e. confidence in the ability to carry out the behaviour). Face to face interviews were conducted (in March 2009).	TPB was successfully used to describe pharmacists’ attitudes and beliefs towards conducting and recording CPD. It is interesting to note that pharmacists considered the behaviours of undertaking CPD and the process of documenting it as two distinct activities with differing views about each. The identification of the facilitators and barriers encountered may help to inform the design of useful su…	Pharmacists’ attitudes could be separated into two distinct behaviours, namely beliefs about conducting CPD in general and specific beliefs about the process of documenting CPD, which was viewed less favourably. Within these two themes, attitudes could be categorised according to the three components of the TPB, namely, perceived behavioural control, personal beliefs and beliefs of others towards…	Participants’ views could be categorised broadly into two themes, namely (1) the behaviour of conducting CPD in general and (2) the behaviour of recording CPD using the online system. The three components of the TPB described participants’ beliefs and barriers to their engagement in CPD activities. Attitudes towards undertaking CPD in general were more favourable than views towards its documentat…	These findings will inform the next phase of the research to design a structured questionnaire, in order to quantify attitudes and behaviours relating to CPD activities in a larger sample of pharmacy practitioners from a wide range of demographic and professional backgrounds.	These findings will inform the next phase of the research to design a structured questionnaire, in order to quantify attitudes and behaviours relating to CPD activities in a larger sample of pharmacy practitioners from a wide range of demographic and professional backgrounds.
5	Evaluating the Feasibility of Continuing Medical Education for Disseminating Emerging Science on the Breast Cancer and Environment Connection	(Year: 2021), BRANDON M. WALLING , DANIEL TOTZKAY , KAMI J. SILK , JOSEPHINE K. BOUMIS , BRANDON THOMAS , and SANDI SMITH	US	Evaluating the feasibility of using CME to encourage pediatric health-care providers (PHCPs) to move emerging science on the breast cancer and environment. The goal was to not only educate PHCPs about breast cancer risk factors, but to equip them with communication strategies to share important findings with their patients and caregivers in ways that encourage preventive risk reduction behaviors.	Mixed method	US	Pediatric health-care providers (PHCPs)	Of the 100 participants, 92 completed the follow-up and were included in analyses	Diffusion of Innovation (DoI) theory	Diffusion of Innovation (DoI) theory explains how ideas spread through social systems. DoI identifies early adopters, or opinion leaders, as individuals who are highly connected and assumed by others in their network to be knowledgeable and influential, giving them potential to impact others’ behavior and opinions. Targeting relevant attitudes can influence behavioral intention, and by designing …	Two CME modules informed by theory and formative research were tested with a sample of pediatricians and pediatric nurse practitioners. Participants completed knowledge, attitude, intention, and behavior items immediately before and after exposure to a randomly assigned module, and then again 3 weeks later.	Change health-related beliefs and behavior.	Quantitative and qualitative results indicate knowledge gain and strong links between practitioners’ intentions to enact and implemented behavior learned from training recommendations with parents and caregivers in their practices. Results indicate that CMEs can be an effective strategy for translational activities targeted to health providers in order to change behavior within practice.	CME was effective in increasing the relevant provider knowledge, attitudes, and behavioral intention, and that providers implemented the behavior. H4 predicted that attitudes toward discussing environmental exposures would be positively related to behavioral intention among PHCP participants. Data show support for H4, in that there were positive, statistically significant relationships between at…	The results of the current study demonstrate the effectiveness of using CME to increase topic-specific knowledge, attitudes, behavioral intentions, and practice behavior, which highlight the utility of CME training for providers. This model of using CME for translational science can be applied to other topics in provider and pediatric education and training to create needs-based programs to addre…	This feasibility study evaluated a CME training program to change PHCP behavior during well-child visits with patients. Specifically, based in DoI theory and the concepts of knowledge, attitudes, and behavioral intention, the CME training targeted PHCP behaviors related to discussing breast cancer risk information with patients and caregivers. The current CME training program effectively changed …
6	Factors Influencing Participation in Continuing Professional Development: A Focus on Motivation Among Pharmacists	(Year:2016) Sharon L. N. M. Tjin A Tsoi, Anthonius de Boer, Gerda Croiset, Andries S. Koster, Rashmi A. Kusurkar	Netherlands	The aim of the study was to explore what factors influence pharmacists’ participation in CE with a focus on motivation.	Mixed method	Netherlands	831 registered community, hospital, outpatient, and other pharmacists participating in CE courses organized by the Netherlands Centre for Post-Academic Education in Pharmacy from September 2013 to December 2013	A total of 432 of the 831 pharmacists (57.5%) completed the questionnaire.	Self-determination theory (SDT)	Self-determination theory (SDT) has been used in medical and pharmacy education to study motivation.	Academic Motivation Scale (AMS), a 28- item scale, based on SDT, was adapted to a Dutch version, measuring the contextual motivation of the pharmacists for CE. This scale has been standardized and frequently validated (Cronbach’s alpha from 0.77 to 0.90) for higher education. A five-point Likert scale was used for the motivation scores, on which one represented “strongly disagree” and five repres…	How actual registered CE hours rather than self-assessment scores relate to pharmacists’ motivation in the context of CE.	RAM was positively correlated with CE participation of pharmacists and explained 7.8% of the variance. The correlations between the independent variables AM and CM and CE hours were negative (20.301 and 20.476, respectively). Other factors influencing CE participation were pharmacy school (6.8%), traineeship (10.9%), and work experience (7.8%). Pharmacists participated for 27.0 hours on average i…	AM and CM were both negatively related to CE hours (20.301, P < .05 and 20.476, P < .01, respectively). RAM was positively related to CE hours (0.399, P < .01). Theoretically, high scores on CM might be expected to result in higher participation in CE because of the obligatory system in the Netherlands. Nonetheless, we found that CM was negatively related to CE hours. We think pharmacists with a …	From all factors influencing pharmacists’ CE participation, motivation is the only factor that can be influenced and this can be achieved through creation of an autonomy supportive educational environment. Based on our findings, we think that the value of AM and CM as independent predictors for CE participation should be studied in further research. More insight into the causes and mechanisms of …	RAM is a positive predictor of pharmacists’ participation in CE. Other factors that influence pharmacists’ participation in CE are pharmacy school, work experience, and traineeship.
7	Integration of sex and gender in a continuing professional development course on diabetes and depression: a mixed methods feasibility study	(year:2022) Alèxe Deom Tardif, Amédé Gogovor, Sabrina Guay-Bélanger,Denis Audet,Nicole, Parent, André Gaudreau ,Danièle Remy-Lamarche, Luc Vigneault, Gérard Ngueta, André Bilodeau, France Légaré ,the mATrICES-F Group	Canada	Assess the feasibility and impact of a continuous professional development (CPD) course on type 2 diabetes and depression on health professionals’ intention to include sex and gender considerations in patient care.	Non- randomized mixed-methods	Canada	Health professionals in clinical settings	178 eligible healthprofessionals, 127 completed questionnaires and 67 participated in semistructured group discussions.	Theory of Planned Behaviour, Theoretical Domains Framework (TDF), Opportunity, Motivation and Behaviour (COM-B) model	According to Godin’s integrated model for health professional behaviour change, behavioural intention is the central influencing factor on behaviour adoption. In turn, this intention is under the influence of a number of other sociocognitive factors. Courses should be informed by theory-based factors known to influence the adoption of a given behaviour	We used the Theory of Planned Behaviour for quantitative analysis, the Theoretical Domains Framework (TDF) for qualitative and the Capability, Opportunity, Motivation and Behaviour (COM-B) model to triangulate findings analysis. Twelve items measure five constructs determined through a systematic review of theory-driven studies of behaviour change in health professionals: (1) behavioural intentio…	Influencing behaviour by modifying intention and its psychosocial determinants. For example, the innovation could change beliefs about capabilities (or confidence) by increasing health professionals’ knowledge about the desired behaviour.	A CPD course with sex and gender considerations was feasible and well received by health professionals. The significant between-group difference in the intention scores suggests the innovation had a favourable impact on health professionals’ intention to include sex and gender considerations when caring for their patients with T2D and depression. However, caution is required in interpreting our r…	The mean intention score for including sex and gender considerations in patient care was higher in the innovation than in the control group, that is, 5.65 (±0.19) versus 5.19 (±0.15), on a scale from 1 (low) to 7 (high). Ten barriers mapped to eight of the 14 TDF domains and seven facilitators mapped onto six of the domains. The most frequent barriers were related to Skills (eg, failing to consid…	CPD organisations could systematically improve CPD by integrating sex and gender considerations into their existing material.	A CPD course with sex and gender considerations was feasible and well received by health professionals. The significant between-group difference in the intention scores suggests the innovation had a favourable impact on health professionals’ intention to include sex and gender considerations when caring for their patients with T2D and depression. Our findings will inform future CPD initiatives th…
8	The Theory of Planned Behavior Applied to Continuing Education for Mental Health Professionals	(year: 2007) Edward S. Casper	Philadelphia	This study evaluated the effects of a continuing education class that applied the theory of planned behavior to the intentions and behavior of mental health practitioners	Observational study design	Drexel University College of Medicine.	Mental health practitioners	94 attended, 46 for the theory of planned behavior class and 48 for the standard classes	Theory of planned behavior	The theory of planned behavior has application in adult educational settings in which professionals are being taught the use of a new technique or intervention. The observed lag in the translation of research findings into practice in many fields has prompted the need for educational communication strategies that attend to adult learners’ attitudes. The theory of planned behavior model can guide …	The theory-guided format differed from the standard format in that it used an elicitation study. This followed the recommendations of Francis. When the class began, participants were asked to consider the following statement, which was oriented to the theory of planned behavior: “I shall in the next three months refer consumers to employment services based upon their expressed felt need for work.…	To obtain information on the group’s common attitudes, social norms, and perceived control regarding the statement based on the theory of planned behavior.	The class guided by the theory of planned behavior significantly and substantially increased the participants’ intentions to use the tool in comparison with the standard class. Significantly more participants in the theory-guided class than in the standard class (74% versus 42%) had applied the tool by the threemonth follow-up. Among those who implemented the assessment tool, the participants in …	The theory-guided format resulted in significantly and substantially greater mean post class intentions than the standard format (M±SD=58.5±2.7 versus 50.4±6.9, F=73.1, df=1 and 91, p<.001, Cohen’s d [ANCOVA models]=1.09). Participants in the theory of planned behavior class had significantly higher implementation rates. The elicitation study for the conditions guided by the theory of planned beh…	Continuing education that is structured with a theory of planned behavior format may be particularly well positioned to capitalize on the intention-and-behavior relationship.	When applied in a continuing education setting, the theory of planned behavior can modify practitioners’ practice behavior much like it does people’s behavior in other settings. The theory can improve the outcomes of continuing education sessions and may be well suited for this task
9	Unraveling Motivational Profiles of Health Care Professionals for Continuing Education: The Example of Pharmacists in the Netherlands	(year: 2016) Sharon L. N. M. Tjin A Tsoi, Anthonius de Boer, Gerda Croiset, Andries S. Koster, Rashmi A. Kusurkar,	Netherlands	Aim was to obtain insight into the quality and quantity of pharmacists’ motivation for CE.	Quantitative & Qualitative	Netherlands Centre for Post-Academic Education in Pharmacy	831 community & hospital pharmacists were invited to complete a questionnaire during CE courses provided by the Netherlands Centre for Post-Academic Education in Pharmacy.	432 of 831 pharmacists (response rate of 57.5%) responded to our questionnaire	Self-determination theory	Self-determination theory, which describes autonomous motivation (AM) as originating from within an individual and controlled motivation (CM) as originating from external factors. There is evidence from medical education that the best quality motivation (AM) is positively associated with better learning, better academic performance, and most importantly better patient care.	A standardized and validated questionnaire called the Academic Motivation Scale (AMS) was used to measure the quantity and quality of pharmacists’ motivation for CE. Given that the AMS is based on SDT and has demonstrated high reliability (Cronbach alpha from 0.77 to 0.90).	This model will enable pharmacists to follow customized educational pathways, based on their need at a particular moment, at their own pace and in a manner of learning which is effective for them.	We unraveled four motivational profiles: (1) good quality with high AM/low CM, (2) high quantity with high AM/high CM, (3) poor quality with low AM/high CM, and (4) low quantity with low AM/low CM. Female pharmacists, pharmacists working in a hospital pharmacy, pharmacists working for more than 10 years, and pharmacists not in training were highly represented in the good-quality profile. Pharmaci…	Women scored significantly higher on AM than men. Pharmacy owners scored significantly lower on both AM and CM than nonowners. Pharmacists working in a community pharmacy had higher scores on both CM and amotivation than pharmacists working in a hospital pharmacy. Pharmacists working for less than 10 years scored significantly higher on all types of motivation than pharmacists working for more th…	Obligatory CE might be required to preserve the minimum requirements of knowledge and competencies of pharmacists, necessary for a better patient care.	Four motivational profiles were discovered in pharmacists on the basis of the combination of AM and CM.The distribution of pharmacists over these profiles differed by sex, practice setting, ownership of practice, and being in training.
10	Using a Predictive Model of Clinician Intention to Improve Continuing Health Professional Education on Cancer Survivorship	(year: 2015) S. E. BURIAK, J. POTTER, M. KATHRYN BLECKLEY	US	To identify what barriers were perceived by participants in our course and what demographic factors influenced intention to provide care.	Quantitative	Clinical settings	Clinicians voluntarily seeking online CE, who are registered on the Medscape Education platform with an interest in cancer survivorship education	Nearly 10,000 participants accessed the course. The completion rate was approximately 90% (n = 8997),	Theory of planned behavior (TPB)	There is strong support for the efficacy of TPB in predicting the intention of health care providers. Godin et al. found that beliefs about one’s capabilities (skill set, knowledge) were strong predictors of behavioral change. Armitage and Connor found, that perceived control over barriers was a determinant of behavioral change in health care providers. Perkins noted that TPB constructs were sign…	Five questions were included at the conclusion of the online course to obtain information about (1) number of years in clinical practice, (2) clinician perception of barriers, (3) identification of significant barriers from a list, (4) personal survivorship status, and (5) level of intent to provide survivorship care.	Insight into the factors that influence intention and sub-sequent behavior can inform the development of more effective continuing education. The TPB holds that skills and environmental barriers mediate the intention-behavior relationship, and that in addition to intention, other background variables may indirectly influence behavior.	Results showed that physicians were significantly less likely to express intent to provide survivorship care (odds ratio [OR] = .237, p = .0001) compared to the other groups. Overall, clinicians with 6–10 years of experience were 3 times more likely to express intent to provide survivorship care (OR = 2.86, p = .045) than those with less or more experience. When clinicians perceived the presence …	The clinicians in the 6–10-year experience were nearly three times more likely to intend to provide survivorship care (OR=2.86,p=.045,95% CI 1.02, 7.98) than those with less or more experience. The primary barrier chosen by a majority of respondents (45.4%) was lack of survivorship care plans (SCPs) and treatment summaries. The second most frequently cited barrier for both NPs (n=34; 16%) and RNs…	Future educational interventions in survivorship could benefit from our experience with regard to measurement of intention and identification of perceived barriers through incorporation of course components designed to foster the intention-behavior trajectory. Our original instructional design incorporated video clips of survivors as a means to foster positive provider attitudes and greater under…	Targeted online education may be particularly useful to enhance confidence among younger and less experienced clinicians, who are otherwise least likely to express intent to provide survivorship care. Online delivery also provides an opportunity to obtain insight into perception of barriers to implementation of survivorship care and use that information to improve effectiveness of educational int…
11	Virtual care and COVID-19: A survey study of adoption, satisfaction and continuing education preferences of healthcare providers in Newfoundland and Labrador, Canada	(year: 2023) Vernon R. Curran*, Ann Hollett and Emily Peddle	Canda	Explore healthcare providers’ experiences with virtual care, satisfaction and continuing professional development (CPD) needs during COVID-19.	Quantitative	Canda	Healthcare providers (physicians, nurses and allied health professionals) in Newfoundland and Labrador, Canada	The survey was completed by N= 1,013 respondents (response rate of 13.2%)	Diffusion of Innovation (DoI) theory	Further understanding of the experiences, perceptions and potential continuing professional development (CPD) needs of healthcare providers is important in ensuring that appropriate support systems are in place to enable providers to adopt and use virtual care effectively and efficiently in their practices.	A web-based survey-questionnaire was developed by applying Rogers’ theory of diffusion of innovation and distributed to healthcare providers. More specifically they employed the concepts underlying the attributes of the innovation- ‘complexity’, ‘relative advantage’ and ‘compatibility’- in designing the survey questionnaire items	Relative advantage is the degree to which an innovation is perceived as better or improves upon existing practices, while compatibility describes the extent to which an innovation is consistent with the values, past experiences and needs of the potential adopter. The more an innovation integrates or coexists with these, the greater its prospects for adoption. Complexity involves the degree to whi…	Fifty-one percent of respondents (n=432) indicated they were currently offering virtual care and a majority (68.9%) reported it has improved their work experience. Telephone appointments were preferred over videoconferencing by respondents, with key challenges including the inability to conduct a physical exam, patients’ cell phone services being unreliable and patients knowing how to use videoco…	Respondents were also asked to rate the importance of a variety of CPD topics on effective use of virtual care. The highest rated CPD topics included ‘comply with regulatory standards/rules for virtual care’ (M=2.29/3), ‘understand boundaries’ (e.g., personal telephone numbers used to call patients/clients) (M=2.18/3), and ‘develop and maintain competency and professionalism along continuum while…	The survey findings reveal a number of opportunities for supporting healthcare providers in adoption and effective use of virtual care, including supports for adoption and CPD, guidelines and resources to support adaptation to care provision in virtual care environment (e.g., virtual examinations/assessments), as well as patient educational support.	Beyond the COVID-19 pandemic, virtual care will have a continuing role in enhancing continuity of care through access that is more convenient. Survey findings reveal a number of opportunities for supporting healthcare providers in use of virtual care, including CPD, guidelines and resources to support adaptation to virtual care provision (e.g., virtual examinations/assessments), as well as patien…
12	Evaluating the impact of continuing professional development courses on physician behavioral intention: a pre-post study with follow-up at six months	(year: 2023) Felly Bakwa Kanyinga, Amédé Gogovor, Suélène Georgina Dofara, Souleymane Gadio2, Martin Tremblay Sam J. Daniel, Louis-Paul Rivest and France Légaré	Canada	Evaluate the impact of a series of CPD courses for specialist physicians by identifying factors influencing their intention to adopt targeted behaviors and also assessing adoption of the behavior six months later	Quantitative & Qualitative	Fédération des Médecins Spécialistes du Québec, Canada	Physician who attended one or more of nine selected courses	205	Godin’s integrated behavior change framework & Theoretical Domains Framework	Godin’s integrated behavior change framework, determined the factors influencing intention are beliefs about capabilities (three items), social influences (three items), moral norm (two items) and beliefs about consequences (two items) [16]. TDF was used to summarize and aggregate the qualitative data because (a) the TDF has a strong empirical basis and provides a method for theoretically assessi…	We used Godin’s integrated behavior change framework for health professionals [15] for quantitative analysis and the Theoretical Domains Framework (TDF) [31, 32] for qualitative analysis.	the TDF has a strong empirical basis and provides a method for theoretically assessing implementation prob lems, as well as professional and other health-related behaviors, for the purpose of intervention development; (b) the TDF facilitates identification of the determi nants of a given behavior to generate well-structured and concise summaries of the collected data [38, 39].	A total of 205/329 course attendees completed CPD-REACTION (response rate 62.3%). Among these participants, 158/329 (48%) completed the questionnaire before CPD courses, 129/329 (39.2%) only after courses and 47/329 (14.3%) at 6 months. Study population included 192 physicians of whom 78/192(40.6%) were female; 59/192(30.7%) were between 50 and 59 years old; and 72/192 (37.5%) were surgical speci…	Regarding behavior changes six months after the course, barriers to adopting the behavior most frequently related to the TDF domains of environmental context and resources (e.g., not having enough time or not having the relevant technologies in the hospital); while facilitators most frequently mapped to the domains of both skills and beliefs about capabilities (e.g. for achieving better diagnosis…	Our qualitative findings suggest that practice environment could have played an important role in the intention-behavior gap. Our participants mentioned that lack of resources and overloaded work schedules, for example, prevented them from adopting the behavior. In addition, in Québec there is a shortage of physicians, putting added pressure on them [53]. Despite these constraints, Godin suggests…	Evidence from this study will equip CPD providers to improve the impact of their CPD courses. Moral norm, beliefs about capabilities and beliefs about consequences partially explain the intention to adopt a behavior. Invest ing in these modifiable factors could induce behavior change that will improve the health and safety of patients. CPD courses should be evaluated using a validated and reliabl…
